# Supplementary material for: Geometry and Material Criteria for Low-Carbon Design of I/H-Beams in Sustainable Steel Structures Considering Both Mechanical Properties and Carbon Emissions
Source: Materials (Basel). 2025 Oct 28;18(21):4930. doi: 10.3390/ma18214930 (PMC12609269; doi:10.3390/ma18214930)
Supplement: Supplementary file 1 [file materials-18-04930-s001.zip]

Archive with 1 entries (1 files):
- materials-3767432-supplementary.pdf
